# Supplementary material for: Association between Proton Pump Inhibitor Use and Parkinson’s Disease in a Korean Population
Source: Pharmaceuticals (Basel). 2022 Mar 9;15(3):327. doi: 10.3390/ph15030327 (PMC8955848; doi:10.3390/ph15030327)
Supplement: Supplementary file 1 [file pharmaceuticals-15-00327-s001.zip]

Archive with 1 entries (1 files):
- pharmaceuticals-1620193-supplementary.pdf
